# Supplementary material for: Involvement of microRNA-related regulatory pathways in the glucose-mediated control of Arabidopsis early seedling development
Source: J Exp Bot. 2013 Aug 30;64(14):4301–12. doi: 10.1093/jxb/ert239 (PMC3808316; doi:10.1093/jxb/ert239)
Supplement: Supplementary Data [file supp_ert239_jexbot096099_file001.xlsx]

## Sheet: Supplementary Table S3
Supplementary Table S3. Known miRNAs found in control conditions, 2% glucose- and 2% mannitol-treated seedlings.
			Normalized reads means			Fold change	P-value
miRNA Family	miRNA	Sequence	Untreated control	2% Glucose	2% Mannitol (osmoti control)	2% Glucose vs Untreated control	2% Glucose vs Untreated control	2% Glucose vs 2% Mannitol
156	miR156a//miR156b//miR156c//miR156d//miR156e//miR156f	TGACAGAAGAGAGTGAGCAC	29711.2	23969.8	21730	-1.24	4.77396e-15	2.22045e-15
	miR156g	CGACAGAAGAGAGTGAGCAC	37.5	28	21	-1.34	0.237768	0.360986
	miR156h	TGACAGAAGAAAGAGAGCAC	15	41	0	2.73	0.000523953	2.54127e-10
	miR156j	TGACAGAAGAGAGAGAGCAC	7.5	10	0	1.33	0.552425	0.00178771
157	miR157a//miR157b//miR157c	TTGACAGAAGATAGAGAGCAC	8251.4	9857.9	5842	1.19	0	3.58602e-14
	miR157d	TGACAGAAGATAGAGAGCAC	229.1	216.8	164	-1.06	0.548413	0.0137116
158	miR158a	TCCCAAATGTAGACAAAGCA	132734	138418	115856	1.04	1.33227e-15	0
	miR158b	CCCCAAATGTAGACAAAGCA	895.9	992.3	750	1.11	0.029027	1.21731e-07
159	miR159a	TTTGGATTGAAGGGAGCTCTA	30979.5	25448.7	18614	-1.22	3.10862e-15	2.55351e-14
	miR159b	TTTGGATTGAAGGGAGCTCTT	13605.4	8951.6	8211	-1.52	2.72005e-14	5.17368e-05
	miR159c	TTTGGATTGAAGGGAGCTCCT	49.2	37	23	-1.33	0.186237	0.0869471
160	miR160a//miR160b//miR160c	TGCCTGGCTCCCTGTATGCCA	2692	2342.3	1704	-1.15	5.94438e-07	0
161	miR161	TCAATGCATTGAAAGTGACTA	2045.5	1600.8	1172	-1.28	1.1513e-13	6.56142e-14
162	miR162a//miR162b	TCGATAAACCTCTGCATCCAG	825.3	850.4	1428	1.03	0.562418	0
163	miR163	TTGAAGAGGACTTGGAACTTCGAT	1013.6	428.7	1059	-2.37	0	3.9968e-15
164	miR164a//miR164b	TGGAGAAGCAGGGCACGTGCA	48.2	42	18	-1.15	0.508779	0.00267477
	miR164c	TGGAGAAGCAGGGCACGTGCG	3.2	8	2	2.5	0.15229	0.063113
165	miR165a//miR165b	TCGGACCAGGCTTCATCCCCC	189908	198985	176022	1.05	0	0
166	miR166a//miR166b//miR166c//miR166d//miR166e//miR166f//miR166g	TCGGACCAGGCTTCATTCCCC	735056	741501	775751	1.01	3.9333e-12	0
167	miR167a//miR167b	TGAAGCTGCCAGCATGATCTA	1440.7	1573.9	860	1.09	0.017231	0
	miR167c	TAAGCTGCCAGCATGATCTTG	100.6	162.9	78	1.62	0.000130973	1.30103e-07
	miR167d	TGAAGCTGCCAGCATGATCTGG	383.2	236.8	224	-1.62	3.61125e-09	0.740794
168	miR168a//miR168b	TCGCTTGGTGCAGGTCGGGAA	2747.6	2992.8	2513	1.09	0.00148814	2.77239e-08
169	miR169a	CAGCCAAGGATGACTTGCCGA	26.8	21	17	-1.28	0.398291	0.566862
	miR169b//miR169c	CAGCCAAGGATGACTTGCCGG	86.7	22	33	-3.95	5.14842e-10	0.115229
	miR169d//miR169e//miR169f//miR169g	TGAGCCAAGGATGACTTGCCG	3.2	1	2	-3.21	0.282286	0.549291
	miR169h//miR169i//miR169j//miR169k//miR169l//miR169m//miR169n	TAGCCAAGGATGACTTGCCTG	46	31	25	-1.49	0.086025	0.478153
170	miR170	TGATTGAGCCGTGTCAATATC	31	28	20	-1.11	0.691388	0.285029
171	miR171a	TGATTGAGCCGCGCCAATATC	293.3	361.7	205	1.23	0.00801004	3.1894e-10
	miR171b//miR171c	TTGAGCCGTGCCAATATCACG	31	54	28	1.74	0.0128803	0.00578966
172	miR172a//miR172b	AGAATCTTGATGATGCTGCAT	0	1	2	NA	0.317714	0.549291
	miR172e	GGAATCTTGATGATGCTGCAT	0	1	1	NA	0.317714	0.986041
173	miR173	TTCGCTTGCAGAGAGAAATCAC	150.9	128.9	164	-1.17	0.183769	0.0236398
1886	miR1886	TGAGAGAAGTGAGATGAAATC	4.3	2	7	-2.15	0.358391	0.0883978
1888	miR1888	TAAGTTAAGATTTGTGAAGAA	6.4	3	1	-2.14	0.266347	0.329394
	miR1888b	TTAGGCTAAGATTTGTGAAGA	1.1	1	3	-1.1	0.944023	0.305448
211	miR2111a//miR2111b	TAATCTGCATCCTGAGGTTTA	3.2	3	3	-1.07	0.934331	0.975826
2112	miR2112	CGCAAATGCGGATATCAATGT	0	3	0	NA	0.0835215	0.087126
2934	miR2934	TCTTTCTGCAAACGCCTTGGA	3.2	2	0	-1.6	0.597405	0.162466
2936	miR2936	CTTGAGAGAGAGAACACAGACG	2.1	0	0	NA	0.146962	1
319	miR319a//miR319b	TTGGACTGAAGGGAGCTCCCT	5394.6	3986.1	2801	-1.36	0	0
	miR319c	TTGGACTGAAGGGAGCTCCTT	1314.4	963.3	668	-1.37	1.36446e-13	9.45566e-12
3434	miR3434	ACTTGGCTGATTCTATTATT	4.3	2	1	-2.15	0.358391	0.578233
3440	miR3440b	TTTTCTTGGCCCATCCACTTC	1.1	5	4	4.54	0.114794	0.767042
390	miR390a//miR390b	AAGCTCAGGAGGGATAGCGCC	873.4	994.3	636	1.14	0.00573458	1.11022e-15
391	miR391	TTCGCAGGAGAGATAGCGCCA	3.2	1	1	-3.21	0.282286	0.986041
3932	miR3932a//miR3932b	AACTTTGTGATGACAACGAAG	1.1	0	0	NA	0.293864	1
393	miR393a//miR393b	TCCAAAGGGATCGCATTGATCC	134.9	104.9	115	-1.29	0.0511402	0.387236
394	miR394a//miR394b	TTGGCATTCTGTCCACCTCC	188.4	219.8	79	1.16	0.124184	8.88178e-16
395	miR395a//miR395d//miR395e	CTGAAGTGTTTGGGGGAACTC	2.1	0	0	NA	0.146962	1
	miR395b//miR395c//miR395f	CTGAAGTGTTTGGGGGGACTC	1.1	4	1	3.63	0.199751	0.188819
396	miR396a	TTCCACAGCTTTCTTGAACTG	2054	1903.6	1639	-1.08	0.0144777	0.000205317
	miR396b	TTCCACAGCTTTCTTGAACTT	5275.8	3680.4	5091	-1.44	0	1.15463e-14
397	miR397a	TCATTGAGTGCAGCGTTGATG	11.8	15	12	1.27	0.539332	0.607871
	miR397b	TCATTGAGTGCATCGTTGATG	86.7	64	87	-1.36	0.0629667	0.0429764
398	miR398a	TGTGTTCTCAGGTCACCCCTT	16.1	23	11	1.43	0.272087	0.0470311
	miR398b//miR398c	TGTGTTCTCAGGTCACCCCTG	5454.6	6415.4	5091	1.17	1.33227e-15	2.22045e-16
399	miR399a	TGCCAAAGGAGATTTGCCCTG	21.4	16	19	-1.34	0.374488	0.561696
	miR399b//miR399c	TGCCAAAGGAGAGTTGCCCTG	295.4	176.9	158	-1.67	4.46685e-08	0.419947
	miR399d	TGCCAAAGGAGATTTGCCCCG	1.1	0	1	NA	0.293864	0.311324
	miR399f	TGCCAAAGGAGATTTGCCCGG	2.1	0	1	NA	0.146962	0.311324
400	miR400	TATGAGAGTATTATAAGTCAC	71.7	58	56	-1.24	0.225328	0.955943
403	miR403	TTAGATTCACGCACAAACTCG	11891.7	11350.8	11905	-1.05	0.000221648	2.88384e-08
406 *	miR406	TAGAATGCTATTGTAATCCAG	0	0	2	1	1	0.152196
408	miR408	ATGCACTGCCTCTTCCCTGGC	1297.3	1288.1	1088	-1.01	0.823203	0.000458223
4221	miR4221	TTTTCCTCTGTTGAATTCTTGC	0	0	1	1	1	0.311324
4228	miR4228	ATAGCCTTGAACGCCGTCGTT	0	1	0	NA	0.317714	0.323297
447	miR447a//miR447b	TTGGGGACGAGATGTTTTGTTG	27.8	41	13	1.47	0.113077	0.000199426
	miR447c	CCCCTTACAATGTCGAGTAAA	1.1	0	0	NA	0.293864	1
472	miR472	TTTTTCCTACTCCGCCCATACC	454.9	409.7	499	-1.11	0.118291	0.000849403
5012 *	miR5012	TTTTACTGCTACTTGTGTTCC	7.5	13	7	1.73	0.225903	0.198295
5014 *	miR5014	ACACTTAGTTTTGTACAACAT	1.1	1	0	-1.1	0.944023	0.323297
5018 *	miR5018	TTAAAGCTCCACCATGAGTCCAAT	0	0	1	1	1	0.311324
5020 *	miR5020b	ATGGCATGAAAGAAGGTGAGA	0	0	1	1	1	0.311324
	miR5020c	TGGCATGGAAGAAGGTGAGAC	0	0	1	1	1	0.311324
5023 *	miR5023	ATTGGTAGTGGATAAGGGGGC	0	1	0	NA	0.317714	0.323297
5024 *	miR5024	ATGACAAGGCCAAGATATAACA	1.1	1	2	-1.1	0.944023	0.549291
5026 *	miR5026	ACTCATAAGATCGTGACACGT	35.3	24	23	-1.47	0.140523	0.951308
5027 *	miR5027	ACCGGTTGGAACTTGCCTTAA	3.2	0	3	NA	0.0733982	0.079497
5028 *	miR5028	AATTGGGTTTATGCTAGAGTT	1.1	1	0	-1.1	0.944023	0.323297
5029 *	miR5029	AATGAGAGAGAACACTGCAAA	2.1	0	0	NA	0.146962	1
5629 *	miR5629	TTAGGGTAGTTAACGGAAGTTA	1.1	0	0	NA	0.293864	1
5633 *	miR5633	TATGATCATCAGAAAACAGTG	0	0	1	1	1	0.311324
5634 *	miR5634	AGGGACTTTGTGAATTTAGGG	0	3	3	NA	0.0835215	0.975826
5637 *	miR5637	AATGCGCAACTCTATATTTCC	11.8	9	8	-1.31	0.536744	0.848097
5638 *	miR5638a	ATACCAAAACTCTCTCACTTT	1.1	1	0	-1.1	0.944023	0.323297
	miR5638b	ACAGTGGTCATCTGGTGGGCT	0	2	0	NA	0.157645	0.162466
5639 *	miR5639	TAGTCCACTGTGGTCTAAGGC	0	1	2	NA	0.317714	0.549291
5640 *	miR5640	TGAGAGAAGGAATTAGATTCA	68.5	93.9	71	1.37	0.0474119	0.10424
5642 *	miR5642a//miR5642b	TCTCGCGCTTGTACGGCTTT	45	80.9	37	1.79	0.00142159	9.26346e-05
5643 *	miR5643a//miR5643b	AGGCTTTTAAGATCTGGTTGC	1.1	0	0	NA	0.293864	1
5645 *	miR5645c	AACCTATTTAACGACATGACT	1.1	0	0	NA	0.293864	1
5647 *	miR5647	TCAAGTTTGATGACGATTCCA	1.1	0	0	NA	0.293864	1
5648 *	miR5648	TTTGGAAATATTTGGCTTGACT	0	1	0	NA	0.317714	0.323297
5650 *	miR5650	TTGTTTTGGATCTTAGATACA	4.3	2	1	-2.15	0.358391	0.578233
5651 *	miR5651	TTGTGCGGTTCAAATAGTAAC	230.1	183.9	159	-1.25	0.0221515	0.26452
5652 *	miR5652	TTGAATGTGAATGAATCGGGC	0	2	0	NA	0.157645	0.162466
5653 *	miR5653	TGGGTTGAGTTGAGTTGAGTTGGC	6.4	3	4	-2.14	0.266347	0.681274
5654 *	miR5654	ATAAATCCCAACATCTTCCA	13.9	20	16	1.44	0.297023	0.553519
5655 *	miR5655	AAGTAGACACATAAGAAGGAG	1.1	0	1	NA	0.293864	0.311324
5656 *	miR5656	ACTGAAGTAGAGATTGGGTTT	2.1	2	0	-1.05	0.959267	0.162466
5662 *	miR5662	AGAGGTGACCATTGGAGATG	0	1	0	NA	0.317714	0.323297
5663 *	miR5663	AGCTAAGGATTTGCATTCTCA	15	8	9	-1.88	0.143302	0.769092
5666 *	miR5666	ATGGGACATCGAGCATTTAAT	1.1	0	0	NA	0.293864	1
771	miR771	TGAGCCTCTGTGGTAGCCCTCA	0	0	1	1	1	0.311324
773	miR773	TTTGCTTCCAGCTTTTGTCTC	679.7	724.5	530	1.06	0.244159	4.30376e-07
775	miR775	TTCGATGTCTAGCAGTGCCA	408.9	389.7	237	-1.05	0.482003	6.98656e-09
777	miR777	TACGCATTGAGTTTCGTTGCTT	39.6	28	27	-1.42	0.156268	0.965618
778	miR778	TGGCTTGGTTTATGTACACCG	0	2	0	NA	0.157645	0.162466
779	miR779	TGATTGGAAATTTCGTTGACT	93.1	136.9	52	1.47	0.00403276	1.8796e-09
780	miR780	TCTAGCAGCTGTTGAGCAGGT	0	2	0	NA	0.157645	0.162466
781	miR781//miR781b	TTAGAGTTTTCTGGATACTTA	74.9	50	63	-1.5	0.025261	0.175555
783	miR783	AAGCTTTGCTCGTTCATGTTC	0	1	2	NA	0.317714	0.549291
822	miR822	TGCGGGAAGCATTTGCACATG	603.7	574.6	433	-1.05	0.380723	4.71378e-05
823	miR823	TGGGTGGTGATCATATAAGAT	16.1	18	19	1.12	0.748585	0.810591
824	miR824	TAGACCATTTGTGAGAAGGGA	138.1	134.9	66	-1.03	0.835656	2.78236e-06
825	miR825	TTCTCAAGAAGGTGCATGAAC	42.8	41	37	-1.05	0.838149	0.731077
827	miR827	TTAGATGACCATCAACAAACT	281.5	267.8	230	-1.05	0.545749	0.156056
828	miR828	TCTTGCTTAAATGAGTATTCCA	2.1	0	0	NA	0.146962	1
829	miR829	AGCTCTGATACCAAATGATGGAAT	93.1	61	66	-1.53	0.00942389	0.559797
830	miR830	TAACTATTTTGAGAAGAAGTG	0	1	0	NA	0.317714	0.323297
833	miR833	TGTTTGTTGTACTCGGTCTAGT	12.8	3	10	-4.27	0.0135575	0.0470101
	miR833b	TGTTTGTTGACATCGGTCTAG	2.1	1	0	-2.1	0.531167	0.323297
834	miR834	TGGTAGCAGTAGCGGTGGTAA	1.1	0	0	NA	0.293864	1
835	miR835	TTCTTGCATATGTTCTTTATC	0	1	0	NA	0.317714	0.323297
837 *	miR837	ATCAGTTTCTTGTTCGTTTCA	4.3	1	3	-4.31	0.151188	0.305448
838	miR838	TTTTCTTCTACTTCTTGCACA	10.7	9	9	-1.19	0.698967	0.958141
839	miR839	TACCAACCTTTCATCGTTCCC	5.4	7	1	1.29	0.651675	0.0369338
840	miR840	ACACTGAAGGACCTAAACTAAC	71.7	103.9	87	1.45	0.0155643	0.29263
841	miR841	TACGAGCCACTTGAAACTGAA	83.5	59	108	-1.42	0.0391703	7.749e-05
	miR841b	TACGAGCCACTGGAAACTGAA	35.3	39	59	1.1	0.672973	0.0321154
842 *	miR842	TCATGGTCAGATCCGTCATCC	31	33	30	1.06	0.807744	0.779627
843	miR843	TTTAGGTCGAGCTTCATTGGA	27.8	16	21	-1.74	0.0736944	0.369551
844	miR844	TGGTAAGATTGCTTATAAGCT	0	0	1	1	1	0.311324
845	miR845a	CGGCTCTGATACCAATTGATG	17.1	15	19	-1.14	0.707381	0.448339
	miR845b	TCGCTCTGATACCAAATTGATG	4.3	3	4	-1.44	0.628809	0.681274
846	miR846	TTGAATTGAAGTGCTTGAATT	2256.3	1562.9	1523	-1.45	2.22045e-16	0.975181
847	miR847	TCACTCCTCTTCTTCTTGATG	8.6	7	4	-1.23	0.682988	0.387821
848	miR848	TGACATGGGACTGCCTAAGCTA	20.3	18	20	-1.13	0.706318	0.688618
849	miR849	TAACTAAACATTGGTGTAGTA	0	0	2	1	1	0.152196
850	miR850	TAAGATCCGGACTACAACAAAG	256.9	316.8	444	1.23	0.0130952	7.27109e-07
851	miR851	TCTCGGTTCGCGATCCACAAG	2.1	0	0	NA	0.146962	1
852	miR852	AAGATAAGCGCCTTAGTTCTG	17.1	16	11	-1.07	0.844617	0.36916
853	miR853	TCCCCTCTTTAGCTTGGAGAAG	4.3	5	5	1.16	0.820425	0.968794
857	miR857	TTTTGTATGTTGAAGGTGTAT	2.1	4	2	1.9	0.442944	0.431717
858	miR858	TTTCGTTGTCTGTTCGACCTT	159.5	135.9	74	-1.18	0.165282	4.24359e-05
	miR858b	TTCGTTGTCTGTTCGACCTTG	34.3	34	19	-1.01	0.965552	0.0487782
860	miR860	TCAATAGATTGGACTATGTAT	9.6	7	7	-1.37	0.52117	0.96308
862	miR862	TCCAATAGGTCGAGCATGTGC	2.1	0	1	NA	0.146962	0.311324
863	miR863	TTATGTCTTGTTGATCTCAAT	36.4	24	36	-1.52	0.109151	0.0999371
864	miR864	TCAGGTATGATTGACTTCAAA	1.1	1	0	-1.1	0.944023	0.323297
865	miR865	ATGAATTTGGATCTAATTGAG	2.1	2	3	-1.05	0.959267	0.63485
866 *	miR866	TCAAGGAACGGATTTTGTTAA	13.9	12	21	-1.16	0.705741	0.101443
869	miR869	ATTGGTTCAATTCTGGTGTTG	0	0	1	1	1	0.311324
870	miR870	TAATTTGGTGTTTCTTCGATC	2.1	2	0	-1.05	0.959267	0.162466
Note.
miRNAs whose normalized reads numbers were considered statistically different (p < 0.05) between both 2% glucose-treated vs untreated control samples and between 2% glucose and 2% mannitol-treated samples are marked in bold. miRNAs identified by RNAseq as short-term 2% glucose-responsive and that were also found to have their pri-miRs regulated by long-term 4% glucose treatment are highlighted in…
